# Supplementary material for: Xylan–Porphyrin Hydrogels as Light-Triggered Gram-Positive Antibacterial Agents
Source: Gels. 2023 Feb 2;9(2):124. doi: 10.3390/gels9020124 (PMC9957218; doi:10.3390/gels9020124)
Supplement: Supplementary file 1 [file gels-09-00124-s001.zip]

Archive with 1 entries (1 files):
- gels-2149586-supplementary.pdf
